# Supplementary material for: The Suitability of Dried Blood Spot Sampling for Pharmacokinetic Studies in Veterinary Medicine
Source: Vet Sci. 2025 May 18;12(5):488. doi: 10.3390/vetsci12050488 (PMC12115528; doi:10.3390/vetsci12050488)
Supplement: Supplementary file 1 [file vetsci-12-00488-s001.zip]

Archive with 1 entries (1 files):
- vetsci-3573732-supplementary.pdf
